# Supplementary material for: Events in Early Life are Associated with Female Reproductive Ageing: A UK Biobank Study
Source: Sci Rep. 2016 Apr 20;6:24710. doi: 10.1038/srep24710 (PMC4837365; doi:10.1038/srep24710)
Supplement: Supplementary Dataset [file srep24710-s2.xls]

## Sheet: S1. Descriptive 
Supplementary Table 1. Descriptive statistics for potential confounding variables (women with self-reported white ethnicity only).
		All cohort		Natural menopause		Menopause <45 years
Age when attended assessment center	n	257516		113417		11794
	mean	56.7		59.9		58.6
	s.d.	8		5.6		7.1
	median (range)	58 (39,73)		60 (40,73)		60 (40,73)
Townsend deprivation index at recruitment	n	257212		113300		11781
	mean	-1.5		-1.6		-1.2
	s.d.	2.9		2.9		3.1
	median (range)	-2.3 (-6.3,11)		-2.3 (-6.3,10.6)		-2.1 (-6.3,10.2)
Body mass index (BMI)	n	253085		111551		11562
	mean	27		26.9		27.1
	s.d.	5.1		5		5.2
	median (range)	26.1 (12.8,67.3)		26 (13.8,66.2)		26.3 (13.8,64.8)
Amount smoked, pack-years	n	218427		96434		10107
	mean	6.4		6.7		10.1
	s.d.	13		13.3		16.2
	median (range)	0 (0,215)		0 (0,205)		0 (0,129)
Number of live births	n	257309		113360		11788
	mean	1.8		1.8		1.7
	s.d.	1.2		1.2		1.2
	median (range)	2 (0,22)		2 (0,22)		2 (0,22)
		n	%	n	%	n	%
Smoking status	never	150413	58.6	66085	58.5	5942	50.6
	previous	83215	32.4	37902	33.5	4231	36
	current	22978	9	9067	8	1578	13.4
	Total	256606		113054		11751
Alcohol intake frequency	daily or almost daily	42719	16.6	20249	17.9	1953	16.6
	3 or 4 times a week	54677	21.2	24054	21.2	2258	19.2
	once or twice a week	67974	26.4	29065	25.6	2954	25.1
	1 to 3 times a month	33823	13.1	13973	12.3	1484	12.6
	special occasions	37025	14.4	16353	14.4	1923	16.3
	never	21128	8.2	9677	8.5	1216	10.3
	Total	257346		113371		11788
Highest educational level achieved	None	43831	17.3	21748	19.4	2767	23.8
	CSEs	10171	4	3591	3.2	434	3.7
	GCSEs/O-levels	40025	15.8	17925	16	1812	15.6
	A-levels / NVQ /HND /HNC	41672	16.4	16331	14.6	1817	15.7
	Professional qual.	38667	15.2	17533	15.7	1792	15.4
	degree	79228	31.2	34710	31	2984	25.7
	Total	253594		111838		11606
Eats poultry, beef, lamb/mutton or pork	yes	244420	95	107807	95.1	11176	94.8
	no	12944	5	5556	4.9	613	5.2
	Total	257364		113363		11789
Note:
Women providing no answer, answering ‘Prefer not to answer’ or answering ‘Not sure’ were excluded from the analysis.

## Sheet: S2.  All ages logistic & Cox
Supplementary Table 2. Associations between early-life risk factors and early menopause or risk of menopause in women of all ages at recruitment. Results are for the logistic and Cox regression models including one early-life risk factor at a time in models based on all available data ('All available') or data which was complete for all variables ('Complete'). The partially-adjusted model include…
		Potential confouders only								Adopted as child								Age at menarche								Birth weight								Breast fed								Comparative body size at age 10
Risk factor included in model	Statistic	Logistic				Cox				Logistic				Cox				Logistic				Cox				Logistic				Cox				Logistic				Cox				Logistic				Cox
		Partially adjusted		Fully adjusted		Partially adjusted		Fully adjusted		Partially adjusted		Fully adjusted		Partially adjusted		Fully adjusted		Partially adjusted		Fully adjusted		Partially adjusted		Fully adjusted		Partially adjusted		Fully adjusted		Partially adjusted		Fully adjusted		Partially adjusted		Fully adjusted		Partially adjusted		Fully adjusted		Partially adjusted		Fully adjusted		Partially adjusted		Fully adjusted
		All available	Complete	All available	Complete	All available	Complete	All available	Complete	All available	Complete	All available	Complete	All available	Complete	All available	Complete	All available	Complete	All available	Complete	All available	Complete	All available	Complete	All available	Complete	All available	Complete	All available	Complete	All available	Complete	All available	Complete	All available	Complete	All available	Complete	All available	Complete	All available	Complete	All available	Complete	All available	Complete	All available	Complete
Amount smoked, pack-years (increasing)	HR/OR			1.01258	1.01537			1.00508	1.00635			1.01257	1.01537			1.00508	1.00635			1.01226	1.01537			1.00503	1.00636			1.01395	1.01537			1.00544	1.00634			1.01351	1.01536			1.00523	1.00635			1.01279	1.01539			1.0051	1.00636
	P			<1.0E-15	<1.0E-15			<1.0E-15	<1.0E-15			<1.0E-15	<1.0E-15			<1.0E-15	<1.0E-15			<1.0E-15	<1.0E-15			<1.0E-15	<1.0E-15			<1.0E-15	<1.0E-15			<1.0E-15	<1.0E-15			<1.0E-15	<1.0E-15			<1.0E-15	<1.0E-15			<1.0E-15	<1.0E-15			<1.0E-15	<1.0E-15
	s.e.			0.0010117	0.001543			0.0003732	0.0005792			0.0010129	0.001543			0.0003736	0.0005792			0.0010256	0.0015434			0.0003776	0.0005792			0.0013577	0.0015447			0.0005051	0.0005794			0.0011468	0.0015431			0.0004264	0.0005792			0.001016	0.001543			0.0003751	0.0005792
Alcohol intake frequency, daily or almost daily (vs never)	HR/OR			0.76524	0.823908			0.928148	0.911621			0.764179	0.823908			0.927606	0.911621			0.763732	0.823975			0.927202	0.911429			0.810724	0.827377			0.915037	0.912174			0.784747	0.824523			0.936421	0.911615			0.768101	0.824879			0.925535	0.911469
	P			4.4e-10	0.002			6.3e-08	3.8e-06			3.6e-10	0.002			5e-08	3.8e-06			5.8e-10	0.002			6.4e-08	3.6e-06			0.00015	0.0025			5.7e-07	4.4e-06			6e-07	0.0021			2.4e-05	3.8e-06			9.9e-10	0.0021			2.4e-08	3.7e-06
	s.e.			0.0328113	0.0516414			0.0127902	0.0182568			0.0327737	0.0516414			0.0127871	0.0182568			0.0332305	0.0516525			0.0129617	0.0182524			0.0449565	0.0518801			0.0162465	0.0182692			0.0380991	0.0516837			0.0145575	0.0182578			0.0331614	0.0517047			0.0128352	0.0182543
Alcohol intake frequency, three or four times a week (vs never)	HR/OR			0.737575	0.757579			0.921912	0.913321			0.737398	0.757579			0.921481	0.913321			0.731473	0.75811			0.920671	0.912529			0.752229	0.758062			0.913453	0.913008			0.752115	0.75753			0.931473	0.913323			0.740349	0.75821			0.919292	0.913285
	P			2.4e-13	5.3e-06			1e-09	2.6e-06			2.3e-13	5.3e-06			8.4e-10	2.6e-06			1.3e-13	5.6e-06			9.4e-10	2.1e-06			1.3e-07	5.6e-06			1.2e-07	2.4e-06			1.4e-09	5.3e-06			2.4e-06	2.6e-06			6.8e-13	5.7e-06			3.5e-10	2.6e-06
	s.e.			0.030651	0.0462022			0.0122754	0.017615			0.0306538	0.0462022			0.0122761	0.017615			0.0308741	0.0462447			0.0124367	0.0176004			0.0405214	0.0462423			0.0156251	0.0176092			0.0354123	0.0461998			0.0140104	0.0176151			0.0309883	0.0462424			0.0123244	0.0176144
Alcohol intake frequency, once or twice a week (vs never)	HR/OR			0.779396	0.776728			0.937289	0.934361			0.778308	0.776728			0.936322	0.934361			0.780505	0.777973			0.934187	0.934217			0.77734	0.775345			0.93068	0.933301			0.784716	0.776498			0.94743	0.934361			0.776841	0.776688			0.933678	0.934305
	P			2.5e-10	1.5e-05			4.4e-07	0.00027			2e-10	1.5e-05			2.9e-07	0.00027			5.7e-10	1.7e-05			1.6e-07	0.00026			9.6e-07	1.3e-05			1.4e-05	0.00021			6.4e-08	1.4e-05			0.0002	0.00027			2.1e-10	1.5e-05			1.1e-07	0.00026
	s.e.			0.0307052	0.0452824			0.0120144	0.0174029			0.030672	0.0452824			0.012007	0.0174029			0.0312002	0.0453666			0.0121466	0.0174005			0.0399607	0.0452129			0.015369	0.0173849			0.0351773	0.04527			0.0137497	0.0174029			0.0308564	0.0452815			0.0120517	0.0174019
Alcohol intake frequency, one to three times a month (vs never)	HR/OR			0.799383	0.895306			0.944191	0.941785			0.79836	0.895306			0.943302	0.941785			0.802441	0.895767			0.938707	0.941461			0.849592	0.894179			0.932319	0.940919			0.84329	0.895358			0.95683	0.94178			0.79944	0.895694			0.940603	0.94175
	P			4.2e-07	0.084			6.4e-05	0.004			3.7e-07	0.084			4.9e-05	0.004			9.4e-07	0.086			1.4e-05	0.0038			0.0042	0.081			0.00015	0.0035			0.00063	0.084			0.0066	0.004			5.2e-07	0.085			2.3e-05	0.004
	s.e.			0.0353744	0.0572983			0.0135599	0.019625			0.0353495	0.0572983			0.0135554	0.019625			0.036009	0.0573393			0.013677	0.0196183			0.0483775	0.05724			0.0172201	0.0196081			0.0420285	0.0573023			0.0155416	0.0196256			0.0356528	0.0573249			0.0136003	0.0196242
Alcohol intake frequency, special occasions only	HR/OR			0.912135	0.95855			0.988023	0.980684			0.912402	0.95855			0.987905	0.980684			0.920106	0.960129			0.98646	0.980689			0.937919	0.954815			0.978968	0.979642			0.937796	0.958601			1.00081	0.98068			0.910285	0.959227			0.983977	0.98053
	P			0.029	0.5			0.39	0.34			0.029	0.5			0.38	0.34			0.05	0.51			0.33	0.34			0.24	0.46			0.24	0.31			0.18	0.5			0.96	0.34			0.027	0.5			0.25	0.33
	s.e.			0.0383069	0.0595721			0.0137077	0.0199151			0.0383263	0.0595721			0.0137125	0.0199151			0.0391699	0.0596847			0.0138855	0.0199151			0.0515216	0.0593586			0.017622	0.0198953			0.0447526	0.0595761			0.0157324	0.0199154			0.0385642	0.0596166			0.0137546	0.0199123
Number of live births (increasing)	HR/OR			0.920507	0.891039			0.958888	0.944072			0.921046	0.891039			0.958907	0.944072			0.919511	0.892244			0.958181	0.944689			0.907797	0.891298			0.952865	0.944248			0.913405	0.891268			0.954808	0.944071			0.920059	0.890263			0.958183	0.943893
	P			<1.0E-15	<1.0E-15			<1.0E-15	<1.0E-15			<1.0E-15	<1.0E-15			<1.0E-15	<1.0E-15			<1.0E-15	<1.0E-15			<1.0E-15	<1.0E-15			<1.0E-15	<1.0E-15			<1.0E-15	<1.0E-15			<1.0E-15	<1.0E-15			<1.0E-15	<1.0E-15			<1.0E-15	<1.0E-15			<1.0E-15	<1.0E-15
	s.e.			0.0083865	0.0116988			0.0027539	0.0039019			0.0083967	0.0116988			0.0027565	0.0039019			0.0085062	0.0117203			0.0027962	0.0039056			0.0105302	0.0117044			0.0034803	0.003903			0.0093415	0.0117047			0.0030785	0.0039023			0.0084556	0.0116964			0.0027731	0.0039034
Highest educational level achieved (increasing)	HR/OR			0.916109	0.902449			0.980169	0.978899			0.91592	0.902449			0.98001	0.978899			0.914199	0.900764			0.979124	0.977993			0.915845	0.904139			0.978679	0.97927			0.908308	0.902891			0.978999	0.978894			0.917138	0.90355			0.980376	0.979076
	P			<1.0E-15	<1.0E-15			<1.0E-15	1e-14			<1.0E-15	<1.0E-15			<1.0E-15	1e-14			<1.0E-15	<1.0E-15			<1.0E-15	<1.0E-15			<1.0E-15	<1.0E-15			<1.0E-15	3.1e-14			<1.0E-15	<1.0E-15			<1.0E-15	1.2e-14			<1.0E-15	<1.0E-15			<1.0E-15	1.9e-14
	s.e.			0.0054546	0.0079378			0.0018113	0.002699			0.0054572	0.0079378			0.0018122	0.002699			0.005526	0.0079352			0.0018374	0.0027018			0.0071157	0.0079609			0.0023677	0.0027016			0.0061283	0.0079546			0.0020557	0.0027042			0.0055127	0.0079556			0.0018281	0.0027031
Does not eat poultry, beef, lamb/mutton or pork	HR/OR			1.09411	1.15775			1.07609	1.09165			1.09656	1.15775			1.07665	1.09165			1.10523	1.15371			1.0761	1.08964			1.08435	1.1656			1.07969	1.09395			1.13865	1.15797			1.07576	1.09166			1.1127	1.16143			1.07652	1.09225
	P			0.064	0.026			2.1e-06	4.5e-05			0.058	0.026			1.8e-06	4.5e-05			0.042	0.03			2.9e-06	6.5e-05			0.18	0.02			7.2e-05	2.9e-05			0.014	0.026			1.9e-05	4.5e-05			0.029	0.023			2.2e-06	4e-05
	s.e.			0.0532133	0.0764149			0.0166484	0.0234543			0.0533342	0.0764149			0.0166652	0.0234543			0.0542469	0.0761676			0.0168647	0.0234148			0.0658528	0.0769661			0.0208531	0.0235104			0.0602378	0.0764291			0.018354	0.0234546			0.0542819	0.0766812			0.0167609	0.0234718
Townsend deprivation index at recruitment (increasing deprivation)	HR/OR	1.02655	1.02452	1.01052	1.00908	1.01011	1.01209	1.00494	1.00707	1.02663	1.02452	1.01067	1.00908	1.01013	1.01209	1.00499	1.00707	1.02794	1.02493	1.01183	1.00948	1.01083	1.01228	1.00555	1.00724	1.02226	1.02376	1.00718	1.00849	1.01132	1.01194	1.00595	1.00694	1.02596	1.02424	1.00941	1.00894	1.01079	1.01206	1.00599	1.00707	1.02533	1.02406	1.0092	1.00871	1.00988	1.01205	1.00469	1.00705
	P	<1.0E-15	3.1e-06	0.0039	0.087	<1.0E-15	1.7e-12	3e-05	4.4e-05	<1.0E-15	3.1e-06	0.0035	0.087	<1.0E-15	1.7e-12	2.5e-05	4.4e-05	<1.0E-15	2.1e-06	0.0014	0.074	<1.0E-15	7.8e-13	3.7e-06	2.9e-05	1.9e-07	6.2e-06	0.13	0.11	<1.0E-15	3.3e-12	0.0001	5.9e-05	3.1e-12	4e-06	0.022	0.092	<1.0E-15	2e-12	6.5e-06	4.4e-05	2.9e-14	4.7e-06	0.012	0.1	<1.0E-15	2e-12	8.4e-05	4.6e-05
	s.e.	0.0033465	0.0053195	0.0036687	0.0053322	0.001073	0.0017241	0.0011866	0.0017353	0.0033493	0.0053195	0.0036715	0.0053322	0.0010738	0.0017241	0.0011874	0.0017353	0.003398	0.0053242	0.003723	0.0053368	0.001089	0.0017249	0.0012038	0.001736	0.0043187	0.0053189	0.0047238	0.005332	0.0013918	0.0017241	0.0015349	0.0017354	0.0037698	0.0053198	0.0041201	0.0053332	0.0012059	0.0017243	0.0013326	0.0017355	0.0033736	0.0053192	0.0036981	0.0053319	0.0010812	0.0017247	0.0011949	0.0017358
Body mass index (BMI) (increasing)	HR/OR	1.00778	1.00553	0.998719	0.997587	0.990423	0.989568	0.988475	0.987628	1.00766	1.00553	0.998532	0.997587	0.99043	0.989568	0.988467	0.987628	1.00658	1.00378	0.997095	0.995564	0.989833	0.988795	0.987866	0.986781	1.0072	1.00563	0.999108	0.997869	0.989802	0.989596	0.987995	0.987693	1.00768	1.00546	0.998657	0.997577	0.990849	0.98956	0.988899	0.987628	1.00957	1.00717	1.00037	0.999166	0.990701	0.989794	0.988853	0.987936
	P	3.3e-05	0.059	0.54	0.42	<1.0E-15	<1.0E-15	<1.0E-15	<1.0E-15	4.5e-05	0.059	0.48	0.42	<1.0E-15	<1.0E-15	<1.0E-15	<1.0E-15	0.00064	0.2	0.18	0.15	<1.0E-15	<1.0E-15	<1.0E-15	<1.0E-15	0.0026	0.055	0.74	0.48	<1.0E-15	<1.0E-15	<1.0E-15	<1.0E-15	0.00027	0.063	0.57	0.42	<1.0E-15	<1.0E-15	<1.0E-15	<1.0E-15	8e-07	0.017	0.86	0.79	<1.0E-15	<1.0E-15	<1.0E-15	<1.0E-15
	s.e.	0.0018832	0.0029388	0.0020984	0.0030129	0.0006029	0.000944	0.0006713	0.0009652	0.0018852	0.0029388	0.0021005	0.0030129	0.0006035	0.000944	0.000672	0.0009652	0.0019328	0.0029774	0.0021532	0.0030528	0.0006182	0.0009553	0.0006891	0.0009776	0.0023974	0.0029385	0.0026595	0.0030124	0.0007675	0.000944	0.0008522	0.0009652	0.0021153	0.0029388	0.0023503	0.0030126	0.0006773	0.0009441	0.0007534	0.0009652	0.0019482	0.0030224	0.0021697	0.0030956	0.0006223	0.000969	0.0006932	0.000991
Smoking status, previous (vs never)	HR/OR	1.30572	1.5138	1.14715	1.1182	1.08237	1.13814	1.03622	1.02259	1.30541	1.5138	1.14739	1.1182	1.0823	1.13814	1.03586	1.02259	1.30514	1.51849	1.15664	1.12179	1.08086	1.13976	1.03551	1.02367	1.32429	1.52772	1.14762	1.12714	1.07925	1.14095	1.03376	1.02479	1.28212	1.51615	1.11885	1.11933	1.07731	1.13828	1.03168	1.02258	1.30707	1.51294	1.14042	1.11749	1.08167	1.13822	1.03423	1.02263
	P	<1.0E-15	<1.0E-15	2.1e-05	0.018	<1.0E-15	<1.0E-15	0.00068	0.15	<1.0E-15	<1.0E-15	2e-05	0.018	<1.0E-15	<1.0E-15	0.00078	0.15	<1.0E-15	<1.0E-15	8.1e-06	0.015	<1.0E-15	<1.0E-15	0.00099	0.13	<1.0E-15	<1.0E-15	0.00097	0.012	<1.0E-15	<1.0E-15	0.015	0.12	<1.0E-15	<1.0E-15	0.0019	0.017	<1.0E-15	<1.0E-15	0.0078	0.15	<1.0E-15	<1.0E-15	5.1e-05	0.019	<1.0E-15	<1.0E-15	0.0014	0.15
	s.e.	0.0275446	0.0529498	0.036974	0.0529411	0.0070611	0.0129423	0.0108576	0.0158954	0.0275564	0.0529498	0.037008	0.0529411	0.0070644	0.0129423	0.0108604	0.0158954	0.0278894	0.0531348	0.0377235	0.0531242	0.0071389	0.0129645	0.0109756	0.0159149	0.0357893	0.0535039	0.0478801	0.0534239	0.0090464	0.0129883	0.0140943	0.0159409	0.0303929	0.0530485	0.0404651	0.0530103	0.0078745	0.0129452	0.0120985	0.0158979	0.0277605	0.0529332	0.0369829	0.0529123	0.0071004	0.0129446	0.0108938	0.0158955
Smoking status, current (vs never)	HR/OR	1.9492	2.19798	1.44036	1.36	1.30288	1.40233	1.18601	1.17525	1.94737	2.19798	1.4394	1.36	1.30432	1.40233	1.18735	1.17525	1.94949	2.2042	1.45754	1.36249	1.30417	1.4035	1.19004	1.17532	2.03724	2.20274	1.45794	1.36425	1.32191	1.40338	1.19159	1.17626	1.92331	2.19554	1.40072	1.35993	1.30559	1.4021	1.18752	1.17525	1.95837	2.20614	1.4436	1.36592	1.30687	1.40321	1.18841	1.17623
	P	<1.0E-15	<1.0E-15	<1.0E-15	3.8e-06	<1.0E-15	<1.0E-15	<1.0E-15	1.7e-10	<1.0E-15	<1.0E-15	<1.0E-15	3.8e-06	<1.0E-15	<1.0E-15	<1.0E-15	1.7e-10	<1.0E-15	<1.0E-15	<1.0E-15	3.4e-06	<1.0E-15	<1.0E-15	<1.0E-15	1.7e-10	<1.0E-15	<1.0E-15	8.4e-11	3.1e-06	<1.0E-15	<1.0E-15	2.2e-15	1.4e-10	<1.0E-15	<1.0E-15	2.1e-11	3.8e-06	<1.0E-15	<1.0E-15	<1.0E-15	1.7e-10	<1.0E-15	<1.0E-15	<1.0E-15	2.8e-06	<1.0E-15	<1.0E-15	<1.0E-15	1.4e-10
	s.e.	0.0599348	0.11068	0.0643301	0.0904797	0.0149468	0.027577	0.0198612	0.029726	0.0599467	0.11068	0.0643456	0.0904797	0.0149755	0.027577	0.0199026	0.029726	0.0608589	0.111028	0.0659268	0.090682	0.0151916	0.0276009	0.0201872	0.0297219	0.0804062	0.11098	0.0846546	0.090832	0.0198339	0.0275991	0.0263607	0.0297571	0.0667862	0.110575	0.0704725	0.0904719	0.0169472	0.0275742	0.0225011	0.0297261	0.060748	0.111219	0.0649114	0.0908923	0.0151029	0.0276144	0.020032	0.0297574
Adopted as a child, yes (vs no)	HR/OR									1.12627	omitted	1.14044	omitted	0.957371	omitted	0.930217	omitted
	P									0.14		0.13		0.11		0.016
	s.e.									0.0912765		0.100155		0.0261316		0.0279468
Age at menarche (decreasing)	HR/OR																	1.02353	1.03585	1.03323	1.04023	1.01234	1.01626	1.01418	1.0168
	P																	0.00027	0.00038	2.5e-06	6.9e-05	6.8e-10	2.1e-07	9.4e-11	8.7e-08
	s.e.																	0.0062319	0.0095701	0.0067144	0.0095252	0.0019644	0.0030585	0.0021435	0.0030609
Birth weight (kg) (decreasing)	HR/OR																									1.16206	1.15086	1.13975	1.13241	1.03133	1.03606	1.02917	1.03291
	P																									5.3e-15	5.7e-09	2.5e-10	2.1e-07	3.1e-07	3.2e-06	1.1e-05	2e-05
	s.e.																									0.0165276	0.0209551	0.0181398	0.0211585	0.0058458	0.0073422	0.0063604	0.0073436
Breast fed as a baby, no (vs yes)	HR/OR																																	1.05851	1.06406	1.04679	1.03394	0.991364	1.00834	0.992035	0.999683
	P																																	0.016	0.058	0.075	0.31	0.26	0.43	0.34	0.98
	s.e.																																	0.022381	0.0307233	0.024539	0.031782	0.0077365	0.0105351	0.0084023	0.0106515
Comparative body size at age 10, plumper (vs average)	HR/OR																																									0.989427	0.979952	0.981625	0.973297	0.986587	0.992764	0.979626	0.986078
	P																																									0.7	0.63	0.54	0.53	0.11	0.58	0.027	0.29
	s.e.																																									0.0273041	0.0416726	0.0294934	0.0415624	0.0084366	0.0131561	0.0091249	0.0130861
Comparative body size at age 10, thinner (vs average)	HR/OR																																									1.14429	1.11133	1.11752	1.09541	1.01094	1.00883	1.00739	1.00589
	P																																									7.1e-10	0.002	3.4e-06	0.0077	0.11	0.41	0.33	0.59
	s.e.																																									0.0250226	0.0378928	0.0267424	0.0374816	0.0069597	0.0108484	0.0075846	0.0108255
Comparative height size at age 10, shorter (vs average)	HR/OR
	P
	s.e.
Comparative height size at age 10, taller (vs average)	HR/OR
	P
	s.e.
Handedness, both equally (vs right)	HR/OR
	P
	s.e.
Handedness, left handed (vs right)	HR/OR
	P
	s.e.
Maternal smoking around birth, yes (vs no)	HR/OR
	P
	s.e.
Part of a multiple birth, yes (vs no)	HR/OR
	P
	s.e.
Allergy <20 years (vs none recorded)	HR/OR
	P
	s.e.
Cancer <20 years (vs none recorded)	HR/OR
	P
	s.e.
Diabetes <20 years (vs none recorded)	HR/OR
	P
	s.e.
Gynecological problems <20 years (vs none recorded)	HR/OR
	P
	s.e.
Headache <20 years (vs none recorded)	HR/OR
	P
	s.e.
Infection <20 years (vs none recorded)	HR/OR
	P
	s.e.
r2/pseudo-r2		0.0077	0.0104	0.0181	0.0208	0.0004	0.0006	0.0008	0.0011	0.0077	0.0104	0.0182	0.0208	0.0004	0.0006	0.0008	0.0011	0.0078	0.0107	0.0185	0.0213	0.0004	0.0006	0.0008	0.0011	0.0089	0.0113	0.0197	0.0216	0.0005	0.0006	0.0009	0.0011	0.0073	0.0105	0.019	0.0208	0.0004	0.0006	0.0009	0.0011	0.0082	0.0107	0.0185	0.0211	0.0004	0.0006	0.0008	0.0011
n		181778	78042	152701	78042	228214	100707	191544	100707	181591	78042	152548	78042	227963	100707	191337	100707	176902	78042	148608	78042	222039	100707	186356	100707	116646	78042	98273	78042	149653	100707	125997	100707	147742	78042	124137	78042	187063	100707	157034	100707	179598	78042	150904	78042	225516	100707	189310	100707
omitted = omitted as no adopted cases in complete data.
Results in bold are significant at p<5E-05
[truncated: 80 more columns]

## Sheet: S3. Aged 60+ logistic & Cox
Supplementary Table 3. Associations between early-life risk factors and early menopause or risk of menopause in women aged 60 and over at recruitment. Results are for the logistic and Cox regression models including one early-life risk factor at a time in models based on all available data ('All available') or data which was complete for all variables ('Complete'). The partially-adjusted model in…
		Potential confouders only								Adopted as child								Age at menarche								Birth weight								Breast fed								Comparative body size at age 10
Risk factor included in model	Statistic	Logistic				Cox				Logistic				Cox				Logistic				Cox				Logistic				Cox				Logistic				Cox				Logistic				Cox
		Partially adjusted		Fully adjusted		Partially adjusted		Fully adjusted		Partially adjusted		Fully adjusted		Partially adjusted		Fully adjusted		Partially adjusted		Fully adjusted		Partially adjusted		Fully adjusted		Partially adjusted		Fully adjusted		Partially adjusted		Fully adjusted		Partially adjusted		Fully adjusted		Partially adjusted		Fully adjusted		Partially adjusted		Fully adjusted		Partially adjusted		Fully adjusted
		All available	Complete	All available	Complete	All data	Complete	All data	Complete	All available	Complete	All available	Complete	All data	Complete	All data	Complete	All available	Complete	All available	Complete	All data	Complete	All data	Complete	All available	Complete	All available	Complete	All data	Complete	All data	Complete	All available	Complete	All available	Complete	All data	Complete	All data	Complete	All available	Complete	All available	Complete	All data	Complete	All data	Complete
Amount smoked, pack-years (increasing)	HR/OR			1.01059	1.01476			1.00446	1.00595			1.01052	1.01476			1.00445	1.00595			1.01024	1.01476			1.00442	1.00596			1.01355	1.01477			1.00516	1.00596			1.01166	1.01473			1.00483	1.00595			1.0106	1.01472			1.00449	1.00597
	P			<1.0E-15	2.6e-12			<1.0E-15	2.8e-14			<1.0E-15	2.6e-12			<1.0E-15	2.8e-14			8.7e-15	2.7e-12			<1.0E-15	2.5e-14			1e-13	2.6e-12			1.8e-14	2.6e-14			1.4e-14	2.9e-12			<1.0E-15	3.1e-14			<1.0E-15	3e-12			<1.0E-15	2.5e-14
	s.e.			0.0013088	0.0021255			0.0004773	0.000785			0.0013099	0.0021255			0.0004779	0.000785			0.0013262	0.0021262			0.0004823	0.0007849			0.0018332	0.0021272			0.0006746	0.0007852			0.0015239	0.0021257			0.000557	0.0007851			0.0013147	0.0021261			0.0004797	0.000785
Alcohol intake frequency, daily or almost daily (vs never)	HR/OR			0.775828	0.862959			0.951166	0.927363			0.773878	0.862959			0.950474	0.927363			0.779397	0.862767			0.950093	0.92709			0.84275	0.866839			0.934176	0.927762			0.79077	0.863275			0.958789	0.927411			0.780667	0.864956			0.946929	0.926951
	P			7.9e-06	0.094			0.0048	0.0054			6.5e-06	0.094			0.0043	0.0054			1.5e-05	0.094			0.0045	0.0052			0.026	0.1			0.0041	0.0056			0.00036	0.095			0.04	0.0054			1.5e-05	0.099			0.0023	0.0051
	s.e.			0.0440833	0.0759704			0.0169017	0.0251215			0.0439923	0.0759704			0.0168967	0.0251215			0.0448977	0.0759567			0.0171101	0.0251127			0.0645676	0.0763532			0.0221842	0.0251339			0.0520085	0.0759994			0.0196296	0.0251229			0.0446926	0.0761539			0.0169323	0.0251147
Alcohol intake frequency, three or four times a week (vs never)	HR/OR			0.789937	0.800812			0.949013	0.937487			0.789011	0.800812			0.948501	0.937487			0.787463	0.800292			0.94978	0.93648			0.779303	0.800207			0.934778	0.936914			0.784601	0.800784			0.962475	0.937423			0.795513	0.80198			0.944632	0.937058
	P			2.3e-05	0.011			0.0026	0.014			2.2e-05	0.011			0.0024	0.014			2.4e-05	0.011			0.0034	0.013			0.0011	0.011			0.0037	0.014			0.00018	0.011			0.056	0.014			4.7e-05	0.012			0.0011	0.014
	s.e.			0.0440348	0.070083			0.0164889	0.0247434			0.0440089	0.070083			0.016492	0.0247434			0.0445524	0.0700462			0.0167231	0.0247188			0.0594728	0.0700502			0.0216967	0.0247295			0.0508936	0.0700806			0.0192967	0.0247421			0.0447068	0.0701953			0.0165329	0.0247364
Alcohol intake frequency, once or twice a week (vs never)	HR/OR			0.809495	0.821307			0.948865	0.945298			0.806748	0.821307			0.947473	0.945298			0.805021	0.821934			0.94582	0.945125			0.809615	0.819342			0.933034	0.944242			0.797197	0.821235			0.958885	0.945239			0.811242	0.821136			0.944723	0.945095
	P			5.7e-05	0.018			0.0016	0.026			4.4e-05	0.018			0.0012	0.026			4.8e-05	0.018			0.00092	0.026			0.0034	0.016			0.0018	0.023			0.00023	0.018			0.029	0.026			7.9e-05	0.017			0.00066	0.026
	s.e.			0.0425249	0.0680835			0.0157422	0.0239308			0.0424074	0.0680835			0.0157284	0.0239308			0.0429269	0.0681454			0.0158968	0.0239269			0.0583208	0.0679478			0.0207403	0.0239093			0.0489903	0.0680779			0.0184344	0.0239297			0.04298	0.0680761			0.0157827	0.0239285
Alcohol intake frequency, one to three times a month (vs never)	HR/OR			0.821307	0.924322			0.955314	0.944165			0.821746	0.924322			0.954554	0.944165			0.823197	0.923625			0.94819	0.943425			0.86001	0.922791			0.937517	0.943507			0.858038	0.92453			0.964244	0.944187			0.824964	0.925536			0.949707	0.943986
	P			0.0011	0.4			0.015	0.046			0.0011	0.4			0.014	0.046			0.0015	0.39			0.0054	0.043			0.065	0.39			0.011	0.043			0.028	0.4			0.096	0.046			0.0016	0.41			0.0066	0.045
	s.e.			0.0495734	0.0861594			0.0180233	0.0271844			0.0496029	0.0861594			0.018022	0.0271844			0.0503432	0.0861056			0.0181202	0.0271641			0.0704027	0.086049			0.0236714	0.0271672			0.059866	0.0861795			0.0210819	0.027185			0.0502018	0.0862828			0.018043	0.0271799
Alcohol intake frequency, special occasions only	HR/OR			0.901337	0.918183			0.992081	0.975153			0.90189	0.918183			0.992243	0.975153			0.905695	0.918216			0.993958	0.974797			0.889085	0.912553			0.968285	0.973959			0.902204	0.918247			1.00604	0.975144			0.903663	0.918977			0.987162	0.974679
	P			0.06	0.33			0.65	0.36			0.062	0.33			0.66	0.36			0.077	0.33			0.74	0.35			0.12	0.3			0.18	0.33			0.11	0.33			0.77	0.36			0.069	0.34			0.47	0.35
	s.e.			0.0497901	0.0805505			0.017585	0.0265628			0.049825	0.0805505			0.0175976	0.0265628			0.0507071	0.0805635			0.0178512	0.0265535			0.0678248	0.0801001			0.0231421	0.0265363			0.0581615	0.0805568			0.0206468	0.0265626			0.0503714	0.0806314			0.017631	0.0265555
Number of live births (increasing)	HR/OR			0.934481	0.9073			0.965452	0.9531			0.935147	0.9073			0.96538	0.9531			0.935134	0.908731			0.964589	0.953809			0.926515	0.908767			0.962006	0.953446			0.932569	0.907477			0.96244	0.953152			0.935065	0.907127			0.965208	0.952912
	P			1.5e-07	1.2e-06			<1.0E-15	<1.0E-15			2.1e-07	1.2e-06			<1.0E-15	<1.0E-15			3.1e-07	1.8e-06			<1.0E-15	2.4e-15			1.2e-05	1.9e-06			1.1e-13	1.6e-15			3e-06	1.3e-06			<1.0E-15	<1.0E-15			2.6e-07	1.2e-06			<1.0E-15	<1.0E-15
	s.e.			0.0120627	0.0181955			0.0037867	0.0056921			0.0120843	0.0181955			0.0037918	0.0056921			0.012251	0.0182351			0.0038415	0.0056983			0.0161444	0.0182335			0.0050146	0.0056966			0.0139385	0.0182036			0.0043364	0.0056938			0.0121827	0.0182098			0.0038176	0.0056955
Highest educational level achieved (increasing)	HR/OR			0.935124	0.919128			0.991189	0.991023			0.93506	0.919128			0.990987	0.991023			0.932624	0.917658			0.989957	0.99016			0.936004	0.92041			0.990562	0.991195			0.929205	0.919574			0.990198	0.991121			0.936761	0.920444			0.991334	0.991055
	P			<1.0E-15	8.5e-12			0.00022	0.015			<1.0E-15	8.5e-12			0.00016	0.015			<1.0E-15	3.8e-12			3.3e-05	0.0081			8.2e-10	1.9e-11			0.0034	0.018			1.1e-15	1.2e-11			0.00036	0.017			<1.0E-15	2e-11			0.00032	0.016
	s.e.			0.0073944	0.011348			0.002373	0.0036907			0.0074007	0.011348			0.0023742	0.0036907			0.0074907	0.0113562			0.0024052	0.0036961			0.0100795	0.01137			0.0032062	0.0036923			0.0085141	0.011372			0.0027341	0.0036975			0.0074816	0.0113787			0.0023958	0.0036963
Does not eat poultry, beef, lamb/mutton or pork	HR/OR			1.10676	1.23908			1.07314	1.08495			1.10928	1.23908			1.07371	1.08495			1.11977	1.2346			1.0754	1.08238			1.13049	1.25008			1.07699	1.08686			1.19449	1.23943			1.08125	1.08492			1.13328	1.2412			1.07313	1.08533
	P			0.2	0.061			0.0025	0.019			0.19	0.061			0.0023	0.019			0.15	0.065			0.0021	0.022			0.23	0.051			0.015	0.016			0.041	0.06			0.0031	0.019			0.11	0.059			0.0027	0.018
	s.e.			0.0866487	0.141557			0.0250656	0.0376235			0.0868574	0.141557			0.0251008	0.0376235			0.0884331	0.141093			0.0254226	0.0375447			0.116705	0.142916			0.0328624	0.037702			0.104027	0.1416			0.0285294	0.0376226			0.0888478	0.14183			0.0252413	0.0376401
Townsend deprivation index at recruitment (increasing deprivation)	HR/OR	1.03141	1.02791	1.01516	1.01385	1.00835	1.01191	1.00376	1.00815	1.0315	1.02791	1.01533	1.01385	1.00834	1.01191	1.0038	1.00815	1.0327	1.02823	1.01655	1.01414	1.00937	1.01215	1.00456	1.00835	1.02941	1.0273	1.01533	1.01337	1.01046	1.01182	1.00647	1.00808	1.02878	1.0277	1.01248	1.01377	1.00956	1.01187	1.00561	1.00814	1.03051	1.02722	1.01388	1.01331	1.00822	1.01193	1.00353	1.00818
	P	2e-11	0.00056	0.0036	0.091	1.1e-08	1.8e-06	0.021	0.0012	1.8e-11	0.00056	0.0033	0.091	1.1e-08	1.8e-06	0.019	0.0012	5.6e-12	0.00049	0.0017	0.085	2.5e-10	1.1e-06	0.0057	0.00093	5.2e-06	0.00075	0.032	0.1	1.4e-07	2.2e-06	0.0034	0.0014	1.3e-07	0.00062	0.039	0.093	1.3e-08	2e-06	0.0027	0.0012	1e-10	0.00077	0.0083	0.1	2.3e-08	1.8e-06	0.031	0.0012
	s.e.	0.0047545	0.0082049	0.0052508	0.0082468	0.0014653	0.0025109	0.0016284	0.0025315	0.0047584	0.0082049	0.005255	0.0082468	0.0014664	0.0025109	0.0016295	0.0025315	0.0048225	0.0082115	0.0053273	0.0082527	0.0014864	0.0025126	0.0016515	0.0025329	0.0065495	0.0082058	0.007205	0.0082491	0.002	0.0025109	0.0022127	0.0025315	0.0055315	0.0082054	0.0060875	0.0082477	0.0016875	0.002511	0.0018728	0.0025315	0.0047919	0.0082032	0.005292	0.0082461	0.0014775	0.0025122	0.0016407	0.0025326
Body mass index (BMI) (increasing)	HR/OR	1.01171	1.01038	1.00462	1.00383	0.989527	0.988606	0.988569	0.987415	1.0117	1.01038	1.00454	1.00383	0.989493	0.988606	0.988523	0.987415	1.01133	1.00926	1.00376	1.00248	0.989269	0.987872	0.988292	0.986648	1.01216	1.01076	1.00625	1.00433	0.988914	0.988669	0.987972	0.987494	1.01187	1.01034	1.00546	1.00384	0.989843	0.988606	0.988978	0.98742	1.01241	1.01085	1.00557	1.00444	0.989706	0.988704	0.988844	0.987611
	P	1.9e-05	0.025	0.13	0.42	<1.0E-15	<1.0E-15	<1.0E-15	<1.0E-15	1.9e-05	0.025	0.14	0.42	<1.0E-15	<1.0E-15	<1.0E-15	<1.0E-15	5.2e-05	0.048	0.23	0.61	<1.0E-15	<1.0E-15	<1.0E-15	<1.0E-15	0.00096	0.02	0.13	0.36	<1.0E-15	<1.0E-15	<1.0E-15	<1.0E-15	0.00018	0.025	0.12	0.42	<1.0E-15	<1.0E-15	<1.0E-15	<1.0E-15	1e-05	0.021	0.077	0.36	<1.0E-15	2.9e-15	<1.0E-15	<1.0E-15
	s.e.	0.0027519	0.0046529	0.0030732	0.0047722	0.0008384	0.0013937	0.0009362	0.0014234	0.002755	0.0046529	0.0030765	0.0047722	0.0008395	0.0013937	0.0009375	0.0014234	0.0028162	0.0046958	0.0031477	0.0048184	0.0008582	0.0014083	0.0009599	0.00144	0.0037064	0.0046579	0.004136	0.0047783	0.0011143	0.0013941	0.0012403	0.001424	0.0031923	0.0046528	0.0035552	0.004772	0.0009651	0.0013936	0.0010772	0.0014234	0.002826	0.0047412	0.0031556	0.0048613	0.0008619	0.0014222	0.0009626	0.0014531
Smoking status, previous (vs never)	HR/OR	1.28987	1.48483	1.15937	1.0788	1.06751	1.10688	1.01969	0.994387	1.28974	1.48483	1.16108	1.0788	1.06754	1.10688	1.01944	0.994387	1.29178	1.48864	1.1699	1.08172	1.06629	1.10847	1.01832	0.995353	1.30628	1.50101	1.09784	1.08871	1.05612	1.10883	1.00031	0.995653	1.27553	1.48553	1.13147	1.07994	1.05809	1.10689	1.00712	0.994543	1.28981	1.48284	1.15728	1.07855	1.06695	1.10702	1.018	0.994451
	P	<1.0E-15	5.3e-15	0.00084	0.28	5.2e-14	2e-10	0.17	0.8	<1.0E-15	5.3e-15	0.00075	0.28	5.2e-14	2e-10	0.17	0.8	<1.0E-15	3.8e-15	0.00046	0.27	2.6e-13	1.1e-10	0.2	0.83	5.3e-12	1.1e-15	0.12	0.23	2.7e-06	1e-10	0.99	0.85	1.9e-13	5.1e-15	0.016	0.28	1.4e-08	2e-10	0.66	0.81	<1.0E-15	6.7e-15	0.001	0.28	1.2e-13	1.9e-10	0.21	0.8
	s.e.	0.0369224	0.0750807	0.0513361	0.0761284	0.0092632	0.0176603	0.0144153	0.0221638	0.0369505	0.0750807	0.0514452	0.0761284	0.0092698	0.0176603	0.014421	0.0221638	0.0374385	0.0753112	0.052392	0.0763628	0.0093601	0.017691	0.014544	0.0221854	0.0505956	0.0760331	0.0667675	0.0768959	0.0122877	0.0177116	0.0192142	0.0222019	0.0422164	0.0751249	0.0578532	0.0762219	0.0105207	0.0176608	0.0162748	0.0221696	0.0372174	0.0750025	0.0515751	0.0761177	0.0093233	0.0176647	0.0144754	0.0221648
Smoking status, current (vs never)	HR/OR	1.85849	2.01978	1.38736	1.20389	1.20281	1.27691	1.09533	1.06855	1.86029	2.01978	1.39023	1.20389	1.20538	1.27691	1.09713	1.06855	1.86637	2.02338	1.40308	1.20466	1.20881	1.27876	1.10286	1.06924	1.87759	2.03345	1.28159	1.21165	1.2117	1.27815	1.08444	1.06914	1.81199	2.02115	1.30635	1.206	1.19298	1.27675	1.07738	1.0688	1.88994	2.02284	1.41142	1.20899	1.20944	1.27761	1.09766	1.06941
	P	<1.0E-15	1.1e-15	1.9e-06	0.1	<1.0E-15	1.3e-14	0.00021	0.098	<1.0E-15	1.1e-15	1.6e-06	0.1	<1.0E-15	1.3e-14	0.00016	0.098	<1.0E-15	1.1e-15	1.2e-06	0.1	<1.0E-15	8.9e-15	8.3e-05	0.095	<1.0E-15	<1.0E-15	0.01	0.09	<1.0E-15	1e-14	0.018	0.095	<1.0E-15	1.1e-15	0.00092	0.098	<1.0E-15	1.3e-14	0.0091	0.097	<1.0E-15	1.1e-15	6.3e-07	0.094	<1.0E-15	1.2e-14	0.00017	0.094
	s.e.	0.0890915	0.177378	0.0953106	0.136386	0.0204527	0.0404833	0.0268787	0.0428312	0.0892188	0.177378	0.0955297	0.136386	0.020503	0.0404833	0.0269398	0.0428312	0.0908324	0.177727	0.0977497	0.13654	0.0208997	0.0405461	0.0274457	0.0428522	0.125685	0.17872	0.12356	0.137379	0.0285305	0.0405258	0.0370963	0.0428581	0.102253	0.177517	0.105358	0.136647	0.0236432	0.0404791	0.0307822	0.0428409	0.0912239	0.177868	0.0976027	0.137032	0.0207469	0.040545	0.0271494	0.0428842
Adopted as a child, yes (vs no)	HR/OR									1.04477	omitted	1.10432	omitted	0.957185	omitted	0.93325	omitted
	P									0.69		0.4		0.21		0.072
	s.e.									0.116122		0.130434		0.0335458		0.0358012
Age at menarche (decreasing)	HR/OR																	1.00412	1.02577	1.01573	1.02967	1.00768	1.01573	1.00925	1.0154
	P																	0.64	0.089	0.11	0.051	0.0043	0.00045	0.0018	0.00061
	s.e.																	0.008838	0.0145741	0.0095686	0.0145505	0.0026587	0.0043782	0.0029167	0.0043927
Birth weight (kg) (decreasing)	HR/OR																									1.16594	1.15055	1.14688	1.13694	1.02213	1.02451	1.01954	1.02214
	P																									1.3e-08	5.5e-05	2.9e-06	0.00021	0.0074	0.021	0.03	0.036
	s.e.																									0.0231826	0.0302369	0.025564	0.0304451	0.0079895	0.01022	0.0087332	0.0102279
Breastfed as a baby, no (vs yes)	HR/OR																																	1.06389	1.07178	1.06613	1.03673	0.996264	1.01463	0.993816	1.00705
	P																																	0.089	0.19	0.1	0.49	0.73	0.36	0.61	0.66
	s.e.																																	0.0341828	0.0488402	0.0369339	0.0507717	0.0110883	0.0155333	0.0121092	0.0156881
Comparative body size at age 10, plumper (vs average)	HR/OR																																									1.06135	1.07585	1.04415	1.05461	0.984796	0.990147	0.977481	0.981626
	P																																									0.13	0.26	0.31	0.41	0.2	0.61	0.078	0.34
	s.e.																																									0.0414856	0.069609	0.0445991	0.0685604	0.0116538	0.0192284	0.012635	0.0190941
Comparative body size at age 10, thinner (vs average)	HR/OR																																									1.17771	1.15813	1.16044	1.13624	0.998183	0.995912	0.998045	0.993301
	P																																									6.4e-08	0.0041	7.5e-06	0.013	0.84	0.79	0.85	0.66
	s.e.																																									0.0356309	0.059153	0.0385417	0.0582833	0.0092296	0.0152316	0.0101268	0.0152101
Comparative height size at age 10, shorter (vs average)	HR/OR
	P
	s.e.
Comparative height size at age 10, taller (vs average)	HR/OR
	P
	s.e.
Handedness, both equally (vs right)	HR/OR
	P
	s.e.
Handedness, left handed (vs right)	HR/OR
	P
	s.e.
Maternal smoking around birth, yes (vs no)	HR/OR
	P
	s.e.
Part of a multiple birth, yes (vs no)	HR/OR
	P
	s.e.
Year of birth (decreasing)	HR/OR
	P
	s.e.
Allergy <20 years (vs none recorded)	HR/OR
	P
	s.e.
Cancer <20 years (vs none recorded)	HR/OR
	P
	s.e.
Diabetes <20 years (vs none recorded)	HR/OR
	P
	s.e.
Gynecological problems <20 years (vs none recorded)	HR/OR
	P
	s.e.
Headache <20 years (vs none recorded)	HR/OR
	P
	s.e.
Infection <20 years (vs none recorded)	HR/OR
	P
	s.e.
r2/pseudo-r2		0.0069	0.009	0.0147	0.0181	0.0003	0.0004	0.0006	0.0008	0.0069	0.009	0.0148	0.0181	0.0003	0.0004	0.0006	0.0008	0.007	0.0092	0.0149	0.0183	0.0003	0.0005	0.0006	0.0008	0.0079	0.0101	0.0169	0.019	0.0003	0.0004	0.0007	0.0008	0.0062	0.0091	0.0154	0.0181	0.0003	0.0004	0.0006	0.0008	0.0078	0.0095	0.0154	0.0185	0.0003	0.0004	0.0006	0.0008
n		79885	28838	66586	28838	92118	33386	76724	33386	79787	28838	66510	28838	92008	33386	76638	33386	78039	28838	65060	28838	90030	33386	75006	33386	45150	28838	37741	28838	52233	33386	43652	33386	60742	28838	50637	28838	69921	33386	58258	33386	78751	28838	65663	28838	90809	33386	75661	33386
omitted = omitted as no adopted cases in complete data.
Results in bold are significant at p<5E-05
[truncated: 88 more columns]

## Sheet: S4. Multi birth+BW+Mat smok
Supplementary Table 4. Associations between early-life risk factors and early menopause or risk of menopause in models including the risk factors part of a multiple birth, birth weight and maternal smoking. Results are for the logistic and Cox regression models in models based on all available data ('All available') or data which was complete for all variables ('Complete'). The partially-adjusted…
Risk factor included in model	Statistic	Logistic, all ages				Cox, all ages				Logistic, aged 60 years and over				Cox, aged 60 years and over
		Partially adjusted		Fully adjusted		Partially adjusted		Fully adjusted		Partially adjusted		Fully adjusted		Partially adjusted		Fully adjusted
		All available	Complete	All available	Complete	All available	Complete	All available	Complete	All available	Complete	All available	Complete	All available	Complete	All available	Complete
Amount smoked, packyears (increasing)	HR/OR			1.01456	1.01523			1.00607	1.00634			1.01381	1.01452			1.00559	1.00595
	P			<1.0E-15	<1.0E-15			<1.0E-15	<1.0E-15			2.3e-12	6.8e-12			2.4e-14	3e-14
	s.e.			0.0014534	0.0015467			0.0005459	0.0005799			0.0019808	0.0021311			0.0007346	0.0007858
Alcohol intake frequency, daily or almost daily (vs never)	HR/OR			0.802445	0.825574			0.909154	0.912606			0.833653	0.859734			0.931992	0.927752
	P			0.00016	0.0023			3.6e-07	5e-06			0.024	0.087			0.005	0.0057
	s.e.			0.0467014	0.0517991			0.0170207	0.018285			0.0672915	0.0758236			0.0233643	0.0251501
Alcohol intake frequency, three or four times a week (vs never)	HR/OR			0.743146	0.756092			0.909875	0.91317			0.778318	0.794772			0.934888	0.936874
	P			1.5e-07	4.6e-06			1.6e-07	2.5e-06			0.0018	0.0087			0.0058	0.014
	s.e.			0.0419631	0.0461464			0.0163802	0.0176173			0.0623643	0.0696315			0.0228365	0.0247363
Alcohol intake frequency, once or twice a week (vs never)	HR/OR			0.760817	0.77503			0.931388	0.933895			0.803795	0.817459			0.942914	0.944859
	P			4.1e-07	1.3e-05			4.3e-05	0.00024			0.0039	0.015			0.012	0.025
	s.e.			0.0410512	0.0452155			0.0161926	0.0173999			0.0608713	0.0678441			0.0220684	0.0239313
Alcohol intake frequency, one to three times a month (vs never)	HR/OR			0.843366	0.89381			0.934087	0.941423			0.861638	0.920559			0.945067	0.943833
	P			0.0043	0.08			0.00045	0.0038			0.083	0.38			0.034	0.045
	s.e.			0.0503267	0.0572392			0.0181551	0.019621			0.0740418	0.085899			0.0251284	0.0271817
Alcohol intake frequency, special occasions only	HR/OR			0.926727	0.956282			0.980894	0.980595			0.897206	0.913491			0.977018	0.974805
	P			0.19	0.47			0.31	0.33			0.18	0.3			0.36	0.35
	s.e.			0.0534627	0.059468			0.018597	0.019917			0.0719723	0.0802302			0.0246174	0.0265642
Number of live births (increasing)	HR/OR			0.901489	0.890324			0.951226	0.944146			0.912866	0.907307			0.960988	0.953396
	P			<1.0E-15	<1.0E-15			<1.0E-15	<1.0E-15			8e-07	1.3e-06			5.5e-13	1.3e-15
	s.e.			0.0110362	0.0116972			0.0036672	0.003903			0.0168615	0.0182312			0.0053024	0.0056979
Highest educational level achieved (increasing)	HR/OR			0.912555	0.906061			0.979623	0.979578			0.931999	0.923418			0.991284	0.991514
	P			<1.0E-15	<1.0E-15			1.1e-15	8.1e-14			6e-10	1.2e-10			0.011	0.022
	s.e.			0.0074911	0.0079901			0.0025155	0.0027062			0.0106029	0.011425			0.0034057	0.0036969
Does not eat poultry, beef, lamb/mutton or pork	HR/OR			1.11171	1.16507			1.09076	1.09445			1.1468	1.24142			1.08275	1.08747
	P			0.094	0.021			1.9e-05	2.7e-05			0.21	0.059			0.014	0.016
	s.e.			0.0702796	0.0769566			0.0221636	0.0235249			0.124053	0.142066			0.0349949	0.0377253
Townsend deprivation index at recruitment (increasing deprivation)	HR/OR	1.0209	1.02299	1.00536	1.0079	1.01167	1.01188	1.00653	1.00692	1.02793	1.02612	1.01305	1.01244	1.01092	1.01178	1.0075	1.00805
	P	3.9e-06	1.2e-05	0.28	0.14	2e-15	4.3e-12	5.6e-05	6.4e-05	4.6e-05	0.0013	0.084	0.13	2.6e-07	2.4e-06	0.0013	0.0014
	s.e.	0.004573	0.0053207	0.0049868	0.0053341	0.0014786	0.0017258	0.0016265	0.0017369	0.0069465	0.0082045	0.0076096	0.0082475	0.0021295	0.0025129	0.0023485	0.0025333
Body mass index (BMI) (increasing)	HR/OR	1.00624	1.00525	0.99838	0.997687	0.989703	0.989575	0.987774	0.987702	1.01123	1.01051	1.00495	1.00423	0.988776	0.988663	0.98757	0.987497
	P	0.014	0.074	0.56	0.44	<1.0E-15	<1.0E-15	<1.0E-15	<1.0E-15	0.0041	0.023	0.26	0.37	<1.0E-15	<1.0E-15	<1.0E-15	<1.0E-15
	s.e.	0.002544	0.0029445	0.0028131	0.0030165	0.0008165	0.0009458	0.0009038	0.0009669	0.0039359	0.004658	0.0043757	0.0047764	0.0011871	0.0013952	0.0013162	0.0014251
Smoking status, previous (vs never)	HR/OR	1.32229	1.51995	1.14083	1.12614	1.07968	1.14042	1.02635	1.02467	1.30171	1.48744	1.09617	1.08731	1.05942	1.10838	1.00105	0.995604
	P	<1.0E-15	<1.0E-15	0.0031	0.012	<1.0E-15	<1.0E-15	0.076	0.12	1.4e-10	5.3e-15	0.16	0.24	3.3e-06	1.2e-10	0.96	0.84
	s.e.	0.0378436	0.0533169	0.0507505	0.0534121	0.0096263	0.0129928	0.0150483	0.0159389	0.0535031	0.0755196	0.0715326	0.0768534	0.0131556	0.0177215	0.0208082	0.0222008
Smoking status, current (vs never)	HR/OR	2.02252	2.17817	1.40972	1.35906	1.33456	1.4019	1.18229	1.17579	1.8541	2.01092	1.21931	1.2119	1.22329	1.27772	1.0727	1.06932
	P	<1.0E-15	<1.0E-15	3.7e-08	4.1e-06	<1.0E-15	<1.0E-15	2e-12	1.5e-10	<1.0E-15	2e-15	0.059	0.09	3.1e-15	1.1e-14	0.059	0.095
	s.e.	0.0852529	0.109968	0.0879088	0.0905132	0.0215037	0.0275912	0.0281382	0.0297464	0.133795	0.177016	0.127925	0.137519	0.0312712	0.040536	0.0398729	0.042871
Birth weight (kg) (decreasing)	HR/OR	1.1197	1.10536	1.10146	1.09131	1.02754	1.02959	1.02579	1.02689	1.10686	1.09541	1.09012	1.08583	1.02042	1.01931	1.01579	1.01717
	P	9.1e-08	6e-05	2.1e-05	0.00042	4.1e-05	0.0002	0.00039	0.00067	0.00065	0.011	0.0074	0.021	0.024	0.075	0.11	0.11
	s.e.	0.0188959	0.0225768	0.0206317	0.0227191	0.0064444	0.0076045	0.0069913	0.0076006	0.0268934	0.0327455	0.0295447	0.0328772	0.0087903	0.0105254	0.0095969	0.0105296
Maternal smoking around birth, yes (vs no)	HR/OR	1.14061	1.10965	1.09365	1.08681	1.02089	1.01059	1.00792	1.00714	1.18578	1.18389	1.16261	1.16533	1.0144	1.00936	1.00619	1.00909
	P	3.2e-06	0.0015	0.0035	0.011	0.023	0.32	0.42	0.5	5.8e-05	0.00069	0.0011	0.0023	0.28	0.55	0.67	0.56
	s.e.	0.0322371	0.0362806	0.0335717	0.0357832	0.0093052	0.010643	0.0099464	0.0106372	0.0502496	0.0589023	0.0535599	0.0583746	0.0133933	0.0155877	0.0144031	0.0156209
Part of a multiple birth, yes (vs no)	HR/OR	1.43068	1.54939	1.45758	1.52069	1.09148	1.09924	1.0918	1.09612	1.61103	1.74981	1.65628	1.70164	1.07279	1.08981	1.08347	1.08656
	P	2.1e-07	2.8e-08	3.5e-07	1.2e-07	0.00043	0.0012	0.0011	0.0016	7.7e-07	7.2e-07	1.2e-06	2.8e-06	0.042	0.036	0.033	0.043
	s.e.	0.09876	0.122203	0.10786	0.120442	0.0271197	0.0320093	0.0294238	0.0319388	0.155442	0.197572	0.172207	0.192977	0.0369841	0.0447503	0.0407244	0.0446561
n		104369	78042	88225	78042	134213	100707	113370	100707	39925	28838	33515	28838	46213	33386	38784	33386
Results in bold are significant at p<5E-05

## Sheet: S5. Menarche+Size aged 10
Supplementary Table 5. Associations between early-life risk factors and early menopause or risk of menopause in models including the risk factors age at menarche and comparative body size at age 10. Results are for the logistic and Cox regression models in models based on all available data ('All available') or data which was complete for all variables ('Complete'). The partially-adjusted model i…
Risk factor included in model	Statistic	Logistic, all ages				Cox, all ages				Logistic, aged 60 years and over				Cox, aged 60 years and over
		Partially adjusted		Fully adjusted		Partially adjusted		Fully adjusted		Partially adjusted		Fully adjusted		Partially adjusted		Fully adjusted
		All available	Complete	All available	Complete	All available	Complete	All available	Complete	All available	Complete	All available	Complete	All available	Complete	All available	Complete
Amount smoked, pack-years (increasing)	HR/OR			1.01245	1.01539			1.00507	1.00638			1.01026	1.01472			1.00446	1.00598
	P			<1.0E-15	<1.0E-15			<1.0E-15	<1.0E-15			9.3e-15	3.1e-12			<1.0E-15	2.2e-14
	s.e.			0.0010293	0.0015434			0.0003792	0.0005792			0.0013314	0.002127			0.0004845	0.0007848
Alcohol intake frequency, daily or almost daily (vs never)	HR/OR			0.769883	0.82513			0.925567	0.911184			0.787493	0.864951			0.947224	0.926503
	P			2.4e-09	0.0022			3.8e-08	3.4e-06			3.8e-05	0.099			0.0028	0.0048
	s.e.			0.0337194	0.0517285			0.0130134	0.0182482			0.0456926	0.0761582			0.0171551	0.025102
Alcohol intake frequency, three or four times a week (vs never)	HR/OR			0.736925	0.758968			0.918707	0.912448			0.797489	0.801367			0.946547	0.935833
	P			6.9e-13	6.2e-06			4.4e-10	2e-06			7.2e-05	0.011			0.0019	0.012
	s.e.			0.031322	0.0463003			0.0124877	0.017599			0.0454559	0.0701522			0.0167766	0.0247068
Alcohol intake frequency, once or twice a week (vs never)	HR/OR			0.780768	0.778099			0.931369	0.934083			0.810364	0.821723			0.942558	0.9447
	P			8.2e-10	1.7e-05			5.5e-08	0.00025			9.2e-05	0.018			0.00047	0.025
	s.e.			0.0314658	0.0453769			0.0121873	0.017398			0.0435718	0.0681362			0.0159441	0.0239192
Alcohol intake frequency, one to three times a month (vs never)	HR/OR			0.803334	0.896292			0.935686	0.941354			0.827482	0.924802			0.943203	0.94313
	P			1.3e-06	0.087			5.8e-06	0.0037			0.0021	0.4			0.0024	0.042
	s.e.			0.0363359	0.0573765			0.0137174	0.019616			0.0510272	0.0862279			0.0181398	0.0271565
Alcohol intake frequency, special occasions only	HR/OR			0.921164	0.961159			0.983279	0.98044			0.908917	0.919			0.989552	0.974054
	P			0.056	0.52			0.23	0.33			0.091	0.34			0.56	0.33
	s.e.			0.0395568	0.059753			0.0139369	0.0199105			0.0513582	0.0806459			0.0178973	0.0265397
Number of live births (increasing)	HR/OR			0.918812	0.891441			0.957464	0.94445			0.935365	0.908614			0.964225	0.953559
	P			<1.0E-15	<1.0E-15			<1.0E-15	<1.0E-15			4.2e-07	1.8e-06			<1.0E-15	1.8e-15
	s.e.			0.0085689	0.0117172			0.0028136	0.0039063			0.0123579	0.0182474			0.0038694	0.0057003
Highest educational level achieved (increasing)	HR/OR			0.915207	0.901896			0.979327	0.978244			0.93423	0.918928			0.990076	0.990274
	P			<1.0E-15	<1.0E-15			<1.0E-15	1.8e-15			<1.0E-15	8.7e-12			4.7e-05	0.0089
	s.e.			0.0055798	0.0079507			0.0018525	0.0027048			0.0075702	0.0113817			0.0024257	0.0037002
Does not eat poultry, beef, lamb/mutton or pork	HR/OR			1.12268	1.15796			1.07669	1.09039			1.14376	1.23711			1.07527	1.08291
	P			0.019	0.026			2.8e-06	5.7e-05			0.089	0.063			0.0023	0.022
	s.e.			0.0552678	0.0764698			0.0169721	0.0234348			0.0904363	0.141404			0.0255734	0.037565
Townsend deprivation index at recruitment (increasing deprivation)	HR/OR	1.02684	1.02446	1.01069	1.00909	1.01063	1.01223	1.00533	1.00719	1.0321	1.02753	1.0157	1.01356	1.00928	1.01215	1.00444	1.00836
	P	2e-15	3.3e-06	0.0042	0.087	<1.0E-15	1e-12	1e-05	3.2e-05	1.9e-11	0.00068	0.0032	0.098	4.7e-10	1.2e-06	0.0075	0.00093
	s.e.	0.0034236	0.0053239	0.0037508	0.0053365	0.0010966	0.0017254	0.0012116	0.0017365	0.0048573	0.0082093	0.0053664	0.0082517	0.001498	0.0025137	0.0016633	0.0025338
Body mass index (BMI) (increasing)	HR/OR	1.0082	1.0055	0.998726	0.997272	0.990146	0.989148	0.988285	0.987218	1.01176	1.00975	1.00464	1.00313	0.989428	0.988096	0.988566	0.986962
	P	3.5e-05	0.07	0.57	0.38	<1.0E-15	<1.0E-15	<1.0E-15	<1.0E-15	4e-05	0.04	0.15	0.52	<1.0E-15	<1.0E-15	<1.0E-15	<1.0E-15
	s.e.	0.0019895	0.0030459	0.0022155	0.0031208	0.000635	0.0009756	0.0007078	0.0009985	0.00288	0.0047683	0.0032185	0.0048919	0.0008787	0.0014312	0.0009824	0.0014637
Smoking status, previous (vs never)	HR/OR	1.30843	1.51848	1.152	1.12149	1.08057	1.14002	1.03368	1.0238	1.29328	1.48754	1.16803	1.08197	1.06575	1.10876	1.01632	0.995555
	P	<1.0E-15	<1.0E-15	1.6e-05	0.015	<1.0E-15	<1.0E-15	0.0019	0.13	<1.0E-15	4.2e-15	0.00056	0.26	5.7e-13	1e-10	0.26	0.84
	s.e.	0.0281321	0.0531503	0.0377775	0.0531165	0.0071783	0.0129693	0.0110101	0.0159164	0.0377521	0.0752822	0.052616	0.0763919	0.0094168	0.017699	0.0145973	0.0221895
Smoking status, current (vs never)	HR/OR	1.95718	2.21581	1.46049	1.37043	1.30826	1.40518	1.19278	1.17691	1.89221	2.02938	1.4226	1.21136	1.21539	1.28045	1.10522	1.07092
	P	<1.0E-15	<1.0E-15	<1.0E-15	2.2e-06	<1.0E-15	<1.0E-15	<1.0E-15	1.2e-10	<1.0E-15	<1.0E-15	5e-07	0.091	<1.0E-15	6.9e-15	6.6e-05	0.087
	s.e.	0.0616434	0.111759	0.0665053	0.0912312	0.015341	0.0276555	0.0203565	0.0297671	0.0927127	0.178501	0.0997674	0.137384	0.021174	0.0406435	0.0277078	0.0429385
Age at menarche (decreasing)	HR/OR	1.031	1.04262	1.04	1.04636	1.01367	1.01746	1.01547	1.01802	1.0102	1.03131	1.02126	1.03471	1.00799	1.0163	1.00962	1.01605
	P	2.7e-06	3.3e-05	3e-08	6.3e-06	2.4e-11	4.2e-08	4.7e-12	1.6e-08	0.26	0.042	0.034	0.024	0.0037	0.00034	0.0014	0.00043
	s.e.	0.0063133	0.0096385	0.0068017	0.0095915	0.0020043	0.0031041	0.0021859	0.0031041	0.008962	0.0146722	0.0097023	0.0146397	0.0027168	0.0044409	0.0029785	0.0044521
Comparative body size at age 10, plumper (vs average)	HR/OR	0.976313	0.967862	0.967372	0.960864	0.984009	0.987347	0.976827	0.980754	1.0594	1.06599	1.03955	1.04479	0.984621	0.984655	0.976634	0.976448
	P	0.39	0.44	0.28	0.35	0.063	0.34	0.013	0.14	0.15	0.32	0.37	0.5	0.2	0.43	0.071	0.22
	s.e.	0.0273491	0.0412578	0.0294844	0.0411203	0.0085432	0.0131203	0.0092368	0.0130481	0.0419641	0.0691382	0.0449995	0.0680564	0.0118235	0.0191815	0.0128085	0.019049
Comparative body size at age 10, thinner (vs average)	HR/OR	1.14864	1.13129	1.12608	1.11623	1.01689	1.01686	1.01353	1.014	1.17188	1.17291	1.15792	1.15166	1.00061	1.00267	1.00009	0.999775
	P	5.4e-10	0.00033	1.2e-06	0.0014	0.017	0.12	0.08	0.2	2.8e-07	0.0019	1.5e-05	0.0063	0.95	0.86	0.99	0.99
	s.e.	0.0256478	0.0388755	0.0274988	0.0384761	0.0071456	0.0110327	0.0077864	0.0110068	0.0361898	0.06035	0.0392338	0.0594755	0.0094296	0.0154503	0.0103375	0.0154191
	n	174958	78042	146997	78042	219641	100707	184365	100707	77013	28838	64219	28838	88847	33386	74040	33386
Results in bold are significant at p<5E-05

## Sheet: S6. POI
Supplementary Table 6. Associations of the early-life variables with primary ovarian insufficiency (POI). Results are from the fully-adjusted model, which included the covariates Townsend deprivation index, BMI , smoking status, smoking pack-years, frequency of alcohol intake, number of live births, educational level and whether the participant ate meat.
Early-life variable	OR	s.e.	P	N
Adopted as a child, yes (vs no)	1.5	0.23	0.0079	181302
Age of menarche (decreasing)	1.04	0.01	0.0036	176550
Birth weight (kg)	0.88	0.04	0.0027	119444
Breastfed as a baby, no (vs yes)	1.03	0.05	0.55	149002
Comparative body size at age 10, plumper (vs average)	0.85	0.05	0.011	179385
Comparative body size at age 10, thinner (vs average)	1.09	0.05	0.088	179385
Comparative height size at age 10, shorter (vs average)	1.12	0.06	0.043	178926
Comparative height size at age 10, taller (vs average)	1.01	0.06	0.91	178926
Handedness, both equally (vs right)	1.49	0.24	0.011	181476
Handedness, left handed (vs right)	0.96	0.08	0.64	181476
Maternal smoking around birth, yes (vs no)	1.03	0.05	0.51	159118
Part of a multiple birth, yes (vs no)	1.3	0.17	0.04	179017
Allergy <20 years (vs none recorded)	0.9	0.09	0.29	181492
Cancer <20 years (vs none recorded)	4.35	1.6	6.3e-05	181492
Diabetes <20 years (vs none recorded)	2.2	0.92	0.058	181492
Headache <20 years (vs none recorded)	0.92	0.16	0.61	181492
Gynaecological problems <20 years (vs none recorded)	0.75	0.38	0.56	181492
Infection <20 years (vs none recorded)	1.17	0.13	0.16	181492
Note: Results are from the fully-adjusted model, which included the covariates Townsend deprivation index, BMI , smoking status, smoking pack-years, frequency of alcohol intake, number of live births, educational level and whether the participant ate meat.
OR=odds ratio; s.e.=standard error.

## Sheet: S7. All early-life
Supplementary Table 7. Associations between early-life risk factors and early menopause or risk of menopause in models including all early-life risk factors associated with early menopause (age at menarche, birth weight, maternal smoking, breast fed as a baby, part of multiple birth and comparative body size at age 10). Results are for the logistic and Cox regression models in models based on all…
Risk factor included in model	Statistic	All ages, fully adjusted model				Aged 60 years and over, fully adjusted model
		Logistic		Cox		Logistic		Cox
		All available	Complete	All available	Complete	All available	Complete	All available	Complete
Townsend deprivation index at recruitment (increasing deprivation)	HR/OR	1.00839	1.00801	1.00714	1.00709	1.01325	1.01228	1.00833	1.00828
	P	0.11	0.13	3.5e-05	4.3e-05	0.1	0.13	0.00093	0.001
	s.e.	0.0053183	0.0053398	0.0017322	0.0017382	0.0082193	0.0082542	0.0025265	0.0025357
Body mass index (BMI) (increasing)	HR/OR	0.997272	0.997141	0.987183	0.987216	1.0033	1.00335	0.986909	0.986997
	P	0.38	0.36	<1.0E-15	<1.0E-15	0.5	0.49	<1.0E-15	<1.0E-15
	s.e.	0.0031081	0.0031221	0.0009954	0.0009995	0.0048681	0.0048928	0.0014576	0.0014646
Smoking status, previous (vs never)	HR/OR	1.12605	1.12878	1.02606	1.02554	1.07913	1.08953	0.996075	0.996684
	P	0.012	0.011	0.097	0.11	0.28	0.23	0.86	0.88
	s.e.	0.053259	0.0535622	0.0159131	0.0159561	0.0760989	0.0770542	0.0221273	0.0222258
Smoking status, current (vs never)	HR/OR	1.36592	1.36814	1.17975	1.17708	1.19885	1.21731	1.07045	1.07142
	P	2.6e-06	2.6e-06	5.4e-11	1.2e-10	0.11	0.083	0.089	0.085
	s.e.	0.0906442	0.0911639	0.0297352	0.0297794	0.135885	0.138286	0.0428174	0.0429702
Amount smoked, pack-years (increasing)	HR/OR	1.01527	1.01526	1.00634	1.00637	1.01458	1.01449	1.00598	1.00598
	P	<1.0E-15	<1.0E-15	<1.0E-15	<1.0E-15	5e-12	7.7e-12	1.9e-14	2.4e-14
	s.e.	0.0015419	0.0015467	0.0005783	0.0005799	0.0021261	0.0021323	0.0007831	0.0007858
Alcohol intake frequency, daily or almost daily (vs never)	HR/OR	0.817947	0.826498	0.910661	0.912063	0.851298	0.861336	0.926663	0.926954
	P	0.0013	0.0024	2.7e-06	4.4e-06	0.066	0.091	0.0048	0.0051
	s.e.	0.0509862	0.0518699	0.0181765	0.0182758	0.0745188	0.0759752	0.0250144	0.0251332
Alcohol intake frequency, three or four times a week (vs never)	HR/OR	0.75008	0.757323	0.910601	0.912351	0.78497	0.795468	0.93475	0.935321
	P	2.1e-06	5.3e-06	1.1e-06	2e-06	0.0054	0.009	0.01	0.011
	s.e.	0.0454602	0.0462337	0.0175023	0.0176025	0.0682667	0.0697105	0.0245871	0.0247026
Alcohol intake frequency, once or twice a week (vs never)	HR/OR	0.765177	0.776532	0.932711	0.933748	0.803214	0.818129	0.943808	0.944416
	P	3.8e-06	1.5e-05	0.00017	0.00023	0.0078	0.016	0.022	0.024
	s.e.	0.0443332	0.045316	0.0173039	0.0173974	0.0661385	0.0679155	0.0237868	0.0239233
Alcohol intake frequency, one to three times a month (vs never)	HR/OR	0.887191	0.894932	0.940588	0.940978	0.910291	0.92121	0.942158	0.942897
	P	0.06	0.083	0.0032	0.0035	0.31	0.38	0.038	0.041
	s.e.	0.0564177	0.0573244	0.0195204	0.0196127	0.084317	0.0859804	0.0270036	0.0271566
Alcohol intake frequency, special occasions only	HR/OR	0.94926	0.958973	0.980345	0.98039	0.907133	0.914484	0.9758	0.973864
	P	0.4	0.5	0.33	0.33	0.26	0.31	0.37	0.33
	s.e.	0.0585942	0.0596528	0.019826	0.0199136	0.0789458	0.0803396	0.0264631	0.0265449
Number of live births (increasing)	HR/OR	0.893461	0.890844	0.945053	0.944515	0.911558	0.908612	0.95504	0.953879
	P	<1.0E-15	<1.0E-15	<1.0E-15	<1.0E-15	3.7e-06	1.9e-06	1.1e-14	<1.0E-15
	s.e.	0.0116955	0.0117201	0.0038948	0.003908	0.0182475	0.0182866	0.0056877	0.005708
Highest educational level achieved (increasing)	HR/OR	0.905401	0.905243	0.979203	0.978755	0.922496	0.922894	0.990878	0.990744
	P	<1.0E-15	<1.0E-15	2.7e-14	1e-14	6.9e-11	1.1e-10	0.014	0.013
	s.e.	0.0079712	0.0080085	0.002704	0.0027155	0.0114089	0.0114688	0.0036945	0.0037119
Does not eat poultry, beef, lamb/mutton or pork	HR/OR	1.16723	1.16437	1.09181	1.09306	1.23247	1.23894	1.08302	1.08528
	P	0.019	0.021	4.2e-05	3.5e-05	0.067	0.061	0.021	0.018
	s.e.	0.0767443	0.0769477	0.0234082	0.0235025	0.140396	0.141833	0.0374221	0.0376613
Age at menarche (decreasing)	HR/OR	1.04585	1.0457	1.01792	1.01775	1.03342	1.03384	1.01616	1.01584
	P	7.3e-06	8.6e-06	1.7e-08	2.7e-08	0.029	0.028	0.00037	0.00052
	s.e.	0.0095588	0.0096037	0.0030933	0.0031079	0.0146065	0.0146714	0.0044332	0.0044578
Birth weight (kg) (decreasing)	HR/OR	1.07542	1.07855	1.02421	1.0248	1.07122	1.07483	1.01579	1.01573
	P	0.0035	0.0025	0.0023	0.0019	0.055	0.045	0.15	0.15
	s.e.	0.0231711	0.023212	0.0076638	0.0076922	0.0335094	0.0335631	0.010612	0.0106552
Breast fed as a baby, no (vs yes)	HR/OR	1.00264	1.00521	0.992885	0.99369	0.998406	0.998257	1.00166	1.00188
	P	0.94	0.88	0.5	0.56	0.98	0.97	0.92	0.91
	s.e.	0.0329669	0.0330125	0.0107601	0.0107956	0.0529404	0.0532099	0.0158086	0.0158756
Comparative body size at age 10, plumper (vs average)	HR/OR	0.96564	0.96271	0.98169	0.982646	1.04751	1.04468	0.975216	0.977673
	P	0.41	0.38	0.16	0.19	0.47	0.5	0.2	0.25
	s.e.	0.0411909	0.0412744	0.0130246	0.0130942	0.0680461	0.068198	0.0189786	0.0191056
Comparative body size at age 10, thinner (vs average)	HR/OR	1.10228	1.0977	1.00972	1.00945	1.13246	1.13072	0.996019	0.996534
	P	0.0048	0.0072	0.37	0.39	0.016	0.018	0.8	0.82
	s.e.	0.0380618	0.0380684	0.0109783	0.0110185	0.0586231	0.0588107	0.0153773	0.0154521
Maternal smoking around birth, yes (vs no)	HR/OR	1.08323	1.08617	1.00734	1.00741	1.16107	1.16167	1.00846	1.00874
	P	0.015	0.012	0.49	0.49	0.0028	0.0028	0.59	0.57
	s.e.	0.0356679	0.0358986	0.0106307	0.010671	0.0580662	0.0583351	0.0155753	0.0156398
Part of a multiple birth, yes (vs no)	HR/OR	1.55218	1.53504	1.09772	1.10036	1.73757	1.71614	1.07823	1.08909
	P	2.1e-08	6.5e-08	0.0013	0.001	8.4e-07	2e-06	0.065	0.038
	s.e.	0.121815	0.121743	0.0317708	0.0320934	0.194897	0.194858	0.0440288	0.0448008
n		78603	78042	101432	100707	29064	28838	33645	33386
Results in bold are significant at p<5E-05
